# Supplementary material for: Nutritional, Antioxidant, Antimicrobial, and Anticholinesterase Properties of Phyllanthus emblica: A Study Supported by Spectroscopic and Computational Investigations
Source: Metabolites. 2023 Sep 14;13(9):1013. doi: 10.3390/metabo13091013 (PMC10537340; doi:10.3390/metabo13091013)
Supplement: Supplementary file 1 [file metabolites-13-01013-s001.zip]

Archive with 1 entries (1 files):
- metabolites-2542705-supplementary.pdf
